# Supplementary material for: “Giving something back”: A systematic review and ethical enquiry into public views on the use of patient data for research in the United Kingdom and the Republic of Ireland
Source: Wellcome Open Res. 2019 Jan 17;3:6. Originally published 2018 Jan 16. [Version 2] doi: 10.12688/wellcomeopenres.13531.2 (PMC6402072; doi:10.12688/wellcomeopenres.13531.2)
Supplement: Supplementary file 1 [file wellcomeopenres-3-16368-s0000.tgz]

Archive with 1 entries (1 files):
- b685b5b3-3bce-4f1d-9c55-fd01a0d7fa39.pdf
