# Supplementary material for: “Giving something back”: A systematic review and ethical enquiry into public views on the use of patient data for research in the United Kingdom and the Republic of Ireland
Source: Wellcome Open Res. 2019 Jan 17;3:6. Originally published 2018 Jan 16. [Version 2] doi: 10.12688/wellcomeopenres.13531.2 (PMC6402072; doi:10.12688/wellcomeopenres.13531.2)
Supplement: Supplementary file 2 [file wellcomeopenres-3-16368-s0001.tgz]

Archive with 1 entries (1 files):
- f02465a4-fb92-484a-a545-3706cb4ce7a9_Supplementary_file_2_new.pdf
